# Supplementary material for: Phenotypical Screening on Neuronal Plasticity in Hippocampal-Prefrontal Cortex Connectivity Reveals an Antipsychotic with a Novel Profile
Source: Cells. 2022 Mar 31;11(7):1181. doi: 10.3390/cells11071181 (PMC8997950; doi:10.3390/cells11071181)
Supplement: Supplementary file 1 [file cells-11-01181-s001.zip]

Archive with 1 entries (1 files):
- cells-1638917-supplementary.pdf
